# Supplementary material for: Palindromic sequence-targeted (PST) PCR: a rapid and efficient method for high-throughput gene characterization and genome walking
Source: Sci Rep. 2019 Nov 27;9:17707. doi: 10.1038/s41598-019-54168-0 (PMC6881309; doi:10.1038/s41598-019-54168-0)
Supplement: Supplementary file 2 — Supplementary Dataset [file 41598_2019_54168_MOESM2_ESM.xlsx]

## Sheet: 6-nt
Endonuclease	Sequence	CG(%)	LC(%)	Average	Homo sapiens	Bos taurus	Capra hircus	Arabidopsis thaliana	Medicago truncatula	Capsicum annuum	Capsicum annuum2	Solanum pennellii	Sorghum bicolor
AatII	GACGTC	66.7	100	28201.6	45747	48947	43918	13070	24860	29053	27352	12712	8155
AclI	AACGTT	33.3	100	13119.7	18005	22355	20049	4338	6522	13834	12699	8415	11860
AflII	CTTAAG	33.3	100	4125.44	4938	5043	4790	4101	4286	2905	3076	3370	4620
AgeI	ACCGGT	66.7	100	33470.7	58537	70217	63959	8056	12163	28565	28309	23417	8013
AhaIII	TTTAAA	0	56	972.111	979	915	866	891	677	912	873	769	1867
ApaI	GGGCCC	100	56	20402.1	6125	10010	9053	46384	41820	17944	18399	25617	8267
ApaLI	GTGCAC	66.7	100	8904.67	6459	8556	8344	14061	10626	9463	9624	9582	3427
AsuII	TTCGAA	33.3	100	13117.1	27922	30112	27958	3671	4779	6031	5658	4776	7147
AvaIII	ATGCAT	33.3	89	2395.89	3655	2954	2943	2384	1919	1811	1865	2204	1828
AvrII	CCTAGG	66.7	100	8711.67	5051	7686	7113	17348	15713	6362	7193	7649	4290
BalI	TGGCCA	66.7	100	5370.89	2291	2918	2737	7376	8686	6091	6228	8243	3768
BamHI	GGATCC	66.7	100	8035.11	8168	9318	8787	7309	10175	7935	8080	8192	4352
BclI	TGATCA	33.3	100	3008.44	4329	3876	3636	2284	2647	2476	2540	2634	2654
BglII	AGATCT	33.3	100	3551.22	4104	3439	3177	2733	4664	3273	3405	4037	3129
BsePI	GCGCGC	100	44	66483.9	39473	75504	59510	121711	61170	98324	94613	43490	4560
Bsp1407I	TGTACA	33.3	100	3873.78	3960	3344	3139	4037	3734	4129	4038	4077	4406
BspHI	TCATGA	33.3	100	2456	3320	2943	2676	2664	2479	1627	1734	2033	2628
BspLU11I	ACATGT	33.3	100	2715.67	3104	3166	3084	2557	2147	2674	2661	2496	2552
BspMII	TCCGGA	66.7	100	25550.7	31954	43890	38485	9584	15757	34809	32633	13903	8941
ClaI	ATCGAT	33.3	89	16567.9	37812	41648	37919	3839	6320	5430	5247	5474	5422
Eco47III	AGCGCT	66.7	89	30753.4	20585	31032	25966	25251	33245	44232	43888	42658	9924
EcoRI	GAATTC	33.3	100	3246.22	3708	3046	2801	3307	3542	2955	2998	3095	3764
EcoRV	GATATC	33.3	89	5095.11	7657	7087	6582	3772	4756	3324	3470	4502	4706
HindIII	AAGCTT	33.3	100	2944.33	3813	3671	3422	1794	2712	2838	2863	3040	2346
HpaI	GTTAAC	33.3	100	6812.44	8363	8114	7583	4761	3786	6520	6585	6552	9048
KpnI	GGTACC	66.7	100	11170.2	10895	13429	12934	14469	12208	7263	7801	13951	7582
KroI	GCCGGC	100	67	47340	23269	39527	35221	27071	42416	107621	88315	58813	3807
MfeI	CAATTG	33.3	100	3955.22	5880	5869	5567	3245	2348	3095	3025	2882	3686
MluI	ACGCGT	66.7	89	76212.4	150974	168506	138438	22844	35766	59234	51406	46093	12651
MstI	TGCGCA	66.7	89	31019.6	34966	55723	40216	21859	23430	34871	32974	26943	8194
NarI	GGCGCC	100	67	34015.1	12648	42956	37150	36137	44136	40970	41765	46684	3690
NcoI	CCATGG	66.7	100	4566.11	4112	1659	1677	5710	7321	5264	5501	6912	2939
NdeI	CATATG	33.3	89	2976.33	3691	3750	3598	3017	2978	2428	2492	2805	2028
NheI	GCTAGC	66.7	89	11714.8	10946	15054	13474	11785	12485	11663	11920	13358	4748
none	cgcgcg	100	44	102366	58331	103480	82800	94203	65947	239796	200326	71460	4952
none	ctatag	33.3	89	5149.78	6138	5721	5335	5637	6272	3589	3851	4745	5060
none	tagcta	33.3	89	4792	5279	6668	6160	4240	5455	3691	3895	4381	3359
none	ttgcaa	33.3	100	2593.11	3329	2874	2668	2346	1993	2665	2515	2710	2238
none	taatta	0	67	1585.78	2406	2278	2184	1197	970	1297	1243	988	1709
none	aaattt	0	56	917.556	1283	1174	1108	787	589	746	726	632	1213
NruI	TCGCGA	66.7	89	73615.9	218191	156727	131170	21383	24150	37195	38137	24307	11283
PmaCI	CACGTG	66.7	100	11547.3	10869	12275	11827	8355	9437	16558	15264	12619	6722
PsiI	TTATAA	0	67	1623.56	2053	2014	1904	1260	1001	1373	1368	1173	2466
PstI	CTGCAG	66.7	100	6262.78	2322	1909	1803	5444	7868	12794	11774	9173	3278
PvuI	CGATCG	66.7	89	104836	234202	314063	261034	12470	35721	24191	23570	30591	7686
PvuII	CAGCTG	66.7	100	7185.33	2758	3399	3088	6132	9505	11790	11101	12761	4134
SacI	GAGCTC	66.7	100	7635.22	4920	6630	6212	6048	12266	8874	9114	11350	3303
SacII	CCGCGG	100	67	71156.1	43124	74494	62264	28544	71714	131969	121312	100122	6862
SalI	GTCGAC	66.7	100	39097.3	104035	77238	69586	12839	24067	21554	21127	16043	5387
ScaI	AGTACT	33.3	100	4382.44	5765	3433	3432	5100	5392	3645	3744	4608	4323
SmaI	CCCGGG	100	56	34214.8	7721	18551	16323	42378	55967	46414	44713	65864	10002
SnaBI	TACGTA	33.3	89	15781.9	26063	31504	30282	6323	9922	9102	8507	9794	10540
SnaI	GTATAC	33.3	89	6476.67	7848	6559	6181	5883	7237	5685	5779	6031	7087
SpeI	ACTAGT	33.3	100	5065.67	8121	6717	6281	4769	4763	3243	3405	3809	4483
SphI	GCATGC	66.7	89	6544.67	5527	5798	5330	9365	7387	6937	6911	8237	3410
SplI	CGTACG	66.7	89	119215	292890	311638	240311	18363	41002	56838	52524	47890	11483
SspI	AATATT	0	67	1091.56	1449	1190	1140	1011	737	960	928	818	1591
StuI	AGGCCT	66.7	100	7313.78	3344	3962	3605	12079	12274	7524	7794	10952	4290
VspI	ATTAAT	0	67	1597	2284	2148	2051	1285	932	1313	1258	997	2105
XbaI	TCTAGA	33.3	100	3509.78	3948	3966	3677	3739	4355	2913	3082	3239	2669
XhoI	CTCGAG	66.7	100	16418.8	24755	32080	28834	6942	17529	10616	10747	11903	4363
XmaIII	CGGCCG	100	67	74838.9	32004	77947	63959	36095	63080	159155	144711	92265	4334
Average		51.6129	88.2581	20639.9	28038.7	33430.7	28182.6	13349	15803.3	23360.5	21623.5	16787.7	5182.76
Max				119215	292890	314063	261034	121711	71714	239796	200326	100122	12651
Min				917.556	979	915	866	787	589	746	726	632	1213

## Sheet: 8-nt
Enzyme	Sequence	CG(%)	LC(%)	Average	Sorghum bicolor	Medicago truncatula	Capra hircus	Homo sapiens	Bos taurus
AbsI	CCTCGAGG	75	100	269569	39024.8	372253	297549	289605	349412
AscI	GGCGCGCC	100	55	812518	49956.8	1347200	909847	559822	1195766
FseI	GGCCGGCC	100	55	226191	28725.6	159837	342182	207438	392770
MauBI	CGCGCGCG	100	36	328051	25410	395681	374770	369606	474789
NotI	GCGGCCGC	100	55	447947	36553.8	884100	458902	287736	572441
PacI	TTAATTAA	0	55	15525.1	15702.7	5679	18577	19354	18313
PmeI	GTTTAAAC	25	82	64253.4	71761.1	40474	67555	70830	70647
SgfI	GCGATCGC	75	82	2.04251e+06	197798	2020799	2248622	2158023	3587297
SgrDI	CGTCGACG	75	82	6.07326e+06	42057.5	492021	8744640	9556959	11530598
SrfI	GCCCGGGC	100	55	311124	130759	583324	345183	126105	370249
Sse232I	CGCCGGCG	100	55	668423	21404.2	523911	983772	643257	1169771
Sse8387I	CCTGCAGG	75	100	90213.1	57261.3	257193	48656	33308	54647
SwaI	ATTTAAAT	0	55	13897.8	22734.1	7120	12582	13913	13140
	AAAATTTT	0	45	7504.84	6602.22	5558	8158	8644	8562
	AAATATTT	0	55	6397.31	8905.57	4059	6277	6194	6551
	AAACGTTT	25	82	113468	109610	50162	139542	112058	155969
	AAAGCTTT	25	82	25344	29790.8	26208	21462	26516	22743
	AATTAATT	0	55	12980.3	10703.6	5512	15993	16114	16579
	AATATATT	0	55	11863.6	15082.8	6004	12115	13190	12926
	AATGCATT	25	91	30769.4	46526.9	19013	28903	28144	31260
	AATCGATT	25	91	285791	65765.9	50430	501285	317809	493665
	AACCGGTT	50	100	591595	139414	112044	942536	836234	927749
	AACATGTT	25	100	31684.2	27734	15489	38158	36398	40642
	AACTAGTT	25	100	52655.1	41190.6	33343	74599	33950	80193
	AACGCGTT	50	91	1.85309e+06	432959	273345	2349306	2846754	3363091
	AAGGCCTT	50	100	58546	27862.9	96065	55758	46089	66955
	AAGATCTT	25	100	33146.1	39479.5	32058	22895	46474	24824
	AAGTACTT	25	100	48080.5	62596.5	35123	47382	46619	48682
	AAGCGCTT	50	91	271702	118619	166910	403599	108867	560515
	ATAATTAT	0	55	16527.9	19328.5	8301	18065	18095	18850
	ATACGTAT	25	82	153056	150159	93525	190331	143559	187707
	ATAGCTAT	25	82	62334.1	65434.6	67120	56600	62639	59877
	ATTATAAT	0	55	21516.5	31874.3	9569	21609	21816	22714
	ATTGCAAT	25	91	47268	43128.2	24569	57468	50074	61101
	ATTCGAAT	25	91	198770	53635.7	54669	309849	219340	356354
	ATCCGGAT	50	91	621374	174737	162127	959778	825910	984319
	ATCATGAT	25	82	38950.4	32270.2	23556	38665	54544	45717
	ATCTAGAT	25	91	56967.5	24748.4	53179	64115	74044	68751
	ATCGCGAT	50	82	3.34751e+06	269663	330891	6296141	4459914	5380946
	ATGGCCAT	50	91	60717.9	40171.4	93525	62190	43897	63806
	ATGATCAT	25	82	37768.1	30359.4	23714	48018	36818	49931
	ATGTACAT	25	91	36603.5	43080.5	32204	35507	35794	36432
	ATGCGCAT	50	82	539583	165111	235760	627106	571784	1098152
	ACAATTGT	25	100	52337.5	52409.3	22489	60797	61601	64391
	ACATATGT	25	91	30404.8	33191.1	28869	33103	24322	32539
	ACACGTGT	50	82	94696.6	117192	70552	86963	128651	70125
	ACAGCTGT	50	100	87098.3	130540	153340	51608	43854	56149
	ACTTAAGT	25	100	58587.7	53672.6	43525	63214	68544	63983
	ACTATAGT	25	91	64116.8	60789.9	50206	67037	74581	67970
	ACTGCAGT	50	100	53954.2	59810.1	103821	32758	38659	34723
	ACTCGAGT	50	100	292191	168685	177374	349010	353027	412860
	ACCCGGGT	75	82	342641	437824	673600	102210	367575	131994
	ACCATGGT	50	100	77349.2	49829	80487	89080	74415	92935
	ACCTAGGT	50	100	125529	115285	205009	100964	95365	111024
	ACCGCGGT	75	91	1.86177e+06	222665	927580	3026991	2027234	3104392
	ACGGCCGT	75	91	1.56987e+06	148161	392933	2314758	2058422	2935061
	ACGATCGT	50	91	2.20271e+06	290793	379748	3935088	2973276	3434646
	ACGTACGT	50	73	1.08303e+06	77084.7	336800	1484939	1274261	2242061
	ACGCGCGT	75	73	2.58293e+06	185554	992673	4629516	3263352	3843533
	AGAATTCT	25	100	26384.5	34316.4	38361	21544	13360	24341
	AGATATCT	25	91	51069.9	47694.4	54775	49281	50093	53506
	AGACGTCT	50	100	329536	305618	273345	349786	333659	385271
	AGAGCTCT	50	82	65646.3	61412.6	121161	50241	43611	51806
	AGTTAACT	25	100	58161.8	89269.9	20129	55404	67134	58872
	AGTATACT	25	91	61331.3	67299.3	78261	35427	86210	39459
	AGTGCACT	50	100	101418	100558	118621	119426	79689	88794
	AGTCGACT	50	100	532608	259775	410017	568244	815838	609164
	AGCCGGCT	75	91	414614	143258	857309	374770	281679	416052
	AGCATGCT	50	91	68356.8	64728.1	87318	50321	64264	75153
	AGCTAGCT	50	73	85963.1	24530.3	63576	110536	105352	125821
	AGCGCGCT	75	73	1.60387e+06	196800	2176246	1528190	1555784	2562355
	AGGGCCCT	75	82	175959	165111	463790	94936	56742	99218
	AGGATCCT	50	100	72397	73869.8	111602	50224	72676	53613
	AGGTACCT	50	100	116171	106611	130374	123745	90465	129661
	AGGCGCCT	75	91	371450	185997	725415	420865	89857	435117
	TTATATAA	0	55	18601.2	25618.9	9034	18919	19834	19600
	TTACGTAA	25	91	278018	188699	90099	398490	283469	429331
	TTAGCTAA	25	91	67609.6	63826.9	56133	72940	66632	78516
	TTTTAAAA	0	45	5210.34	10928.7	3223	3836	3849	4215
	TTTATAAA	0	55	11770.7	15772.6	6562	12570	10945	13004
	TTTGCAAA	25	82	17747	12919.9	14490	20613	19399	21313
	TTTCGAAA	25	82	202108	67826.5	38231	290412	263900	350170
	TTCCGGAA	50	100	281162	159698	130074	338502	330364	447170
	TTCATGAA	25	100	27276.4	30658	17335	28551	29316	30522
	TTCTAGAA	25	100	27154	32689.9	30209	23486	25226	24159
	TTCGCGAA	50	91	3.16881e+06	227209	479512	6053982	5146055	3937277
	TTGGCCAA	50	100	50773	45099.9	57154	53685	41105	56821
	TTGATCAA	25	100	46113.7	22894.4	16102	62487	64950	64135
	TTGTACAA	25	100	49057.8	56885.1	22669	53648	55426	56661
	TTGCGCAA	50	91	677338	169419	191157	931382	916421	1178309
	TAAATTTA	0	55	14822.2	19541.8	7458	14785	16617	15709
	TAATATTA	0	55	22584.5	33751.7	8732	22506	24305	23628
	TAACGTTA	25	91	337558	338837	91409	425415	350255	481876
	TAAGCTTA	25	91	77116.6	77390.9	42226	83150	94556	88260
	TATTAATA	0	55	18157.7	27163.7	10840	16597	19163	17025
	TATGCATA	25	82	35867.5	34301.3	26614	36623	41643	40156
	TATCGATA	25	82	406522	226548	106558	533571	605418	560515
	TACCGGTA	50	91	1.01287e+06	259775	142525	1606158	1262240	1793649
	TACATGTA	25	91	34844.7	41299.7	31628	31799	36220	33277
	TACTAGTA	25	82	85772.5	37831.4	44033	109308	123202	114488
	TACGCGTA	50	82	4.69428e+06	425861	690029	8284396	5574893	8496230
	TAGGCCTA	50	91	155834	107050	134400	230797	68474	238447
	TAGATCTA	25	91	74709.6	27912.8	53079	100002	93761	98793
	TAGTACTA	25	82	89617.8	33433.1	46455	118706	123772	125723
	TAGCGCTA	50	82	817606	202949	483610	931382	1379355	1090732
	TGAATTCA	25	100	31237.1	39741.3	21058	31218	30829	33339
	TGATATCA	25	91	43933.6	42262.8	26640	44781	58838	47146
	TGACGTCA	50	100	259558	141696	135041	339232	274175	407647
	TGAGCTCA	50	100	58571.7	45362.4	102319	58471	26584	60122
	TGTTAACA	25	100	48164.8	79199.8	28942	43434	43839	45409
	TGTATACA	25	91	38736.6	60412.9	41452	31715	26743	33360
	TGTGCACA	50	82	52530.3	54308.4	80948	48944	26959	51492
	TGTCGACA	50	100	366162	121202	185516	442145	727160	354788
	TGCCGGCA	75	91	349132	74292.3	500729	461594	305474	403571
	TGCATGCA	50	73	31239.8	14771.2	34147	35221	37104	34956
	TGCTAGCA	50	91	71843.5	64674.4	76774	69341	72676	75752
	TGCGCGCA	75	73	918243	153411	673600	1322719	810893	1630590
	TGGGCCCA	75	82	112542	69582.7	256029	88778	51480	96838
	TGGATCCA	50	100	66302.2	29364.2	66024	74528	75592	86003
	TGGTACCA	50	100	76583.4	72834.2	57737	101813	43768	106765
	TGGCGCCA	75	91	337368	65988.7	360397	542771	155217	562468
	TCAATTGA	25	100	61883.8	54612.9	18020	83415	66999	86372
	TCATATGA	25	91	41456.7	35279.6	26527	43326	55197	46954
	TCACGTGA	50	100	177835	134367	120903	230122	169150	234634
	TCAGCTGA	50	100	62280.2	65932.8	99793	48417	44348	52910
	TCTTAAGA	25	100	47933.4	79199.8	36040	37837	45587	41003
	TCTATAGA	25	91	60574.2	68122.9	64963	54146	56959	58680
	TCTGCAGA	50	100	47699.4	45336	80487	40195	29061	43418
	TCTCGAGA	50	82	305063	86018.3	200647	345183	491902	401563
	TCCCGGGA	75	82	293791	205627	509751	249847	213393	290339
	TCCATGGA	50	100	36370.8	40974	67845	11962	48796	12277
	TCCTAGGA	50	100	77932.8	52059.2	132822	66640	62639	75504
	TCCGCGGA	75	91	1.32488e+06	296322	884100	1919555	1555784	1968639
	TCGGCCGA	75	91	2.11338e+06	59948.2	959023	3026991	2158023	4362929
	TCGATCGA	50	73	2.77243e+06	64194.9	195112	3747703	6689871	3165262
	TCGTACGA	50	91	5.27065e+06	316799	334807	10493569	7870437	7337653
	TCGCGCGA	75	73	5.7802e+06	235446	1571733	6843632	5574893	14675306
	CCAATTGG	50	100	150587	74648.1	98748	204953	162179	212406
	CCATATGG	50	91	92634.3	56719.5	127725	92536	86544	99647
	CCACGTGG	75	100	118100	75297.2	123273	139295	99330	153303
	CCAGCTGG	75	100	108885	56309.7	334807	57072	33959	62279
	CCTTAAGG	50	100	101763	125495	92304	97043	90957	103017
	CCTATAGG	50	91	137601	112457	174637	131389	136111	133412
	CCCCGGGG	100	45	270892	153109	642982	191488	139518	227364
	CCCATGGG	75	82	102450	72630.6	293173	39829	63743	42876
	CCCTAGGG	75	82	142098	56678.3	272031	132830	109670	139282
	CCCGCGGG	100	55	722211	96690.6	2020799	506121	366568	620878
	CCGGCCGG	100	55	500817	32662.5	785866	647751	283469	754338
	CCGATCGG	75	91	3.9029e+06	82818.9	1047822	5427708	4459914	8496230
	CCGTACGG	75	91	3.95495e+06	346367	1347200	4629516	4955460	8496230
	CCGCGCGG	100	55	1.08102e+06	87075.5	2978020	803079	508735	1028206
	CAAATTTG	25	82	21601.2	23839.9	14969	16094	35957	17146
	CAATATTG	25	91	33932.1	46086.7	26842	25144	48025	23563
	CAACGTTG	50	100	334003	111651	82965	493428	464574	517399
	CAAGCTTG	50	100	75132.6	27383.2	66256	94197	81484	106343
	CATTAATG	25	91	50793.1	48616.7	34251	57405	54081	59612
	CATATATG	25	73	28154.8	25942.9	24368	27256	35603	27604
	CATGCATG	50	73	31074.2	11173.1	29302	37273	39880	37743
	CATCGATG	50	91	330958	74010.1	131894	574465	278745	595677
	CACCGGTG	75	100	417890	74505.4	197841	582976	450496	783633
	CACATGTG	50	82	41941.2	35440	43061	46638	38086	46481
	CACTAGTG	50	100	99343	85172.2	117148	79058	133931	81406
	CACGCGTG	75	91	521340	129888	583324	627106	486536	779847
	CAGGCCTG	75	100	142750	138670	435249	54484	26041	59305
	CAGATCTG	50	100	69901.1	55905.7	110946	59918	56359	66377
	CAGTACTG	50	100	122771	125092	256029	71256	90833	70647
	CAGCGCTG	75	91	312556	122922	725415	232502	194191	287751
	CTAATTAG	25	91	70916.4	45494.8	58817	83371	78153	88746
	CTATATAG	25	73	65489.6	47146.2	70376	56722	92402	60802
	CTACGTAG	50	91	588525	289712	367418	666964	640179	978354
	CTAGCTAG	50	73	115731	27354.4	83332	169982	112435	185550
	CTTTAAAG	25	82	49160	112295	37646	32248	29265	34346
	CTTATAAG	25	91	65252.4	99403.8	34189	69128	51859	71682
	CTTGCAAG	50	100	71560.7	45362.4	55691	85638	80166	90946
	CTTCGAAG	50	100	275970	135300	160290	452309	114553	517399
	CTCCGGAG	75	100	288224	96810.7	523911	311074	145749	363577
	CTCATGAG	50	100	61164.8	45788.8	85861	56804	46506	70864
	CTCTAGAG	50	82	68417	55076	114539	53868	63713	54889
	CTCGCGAG	75	91	1.61239e+06	190080	69341	2384902	1574087	3843533
	CTGGCCAG	75	100	158706	90936.5	560222	57321	25264	59788
	CTGATCAG	50	100	80999.5	51036.4	114077	76004	84044	79836
	CTGTACAG	50	100	117668	122922	299378	50907	61235	53899
	CTGCGCAG	75	91	442793	127758	992673	352923	264422	476190
	CGAATTCG	50	91	2.84571e+06	180400	175722	3839110	4054467	5978828
	CGATATCG	50	82	4.83226e+06	232635	377216	8744640	2389240	12417567
	CGAGCTCG	75	91	1.40762e+06	46975.7	665675	2667856	1351489	2306120
	CGTTAACG	50	91	2.95142e+06	248986	330891	3747703	5817279	4612239
	CGTATACG	50	82	2.80205e+06	323372	1010400	3577353	4054467	5044636
	CGTGCACG	75	91	657238	94235.3	628693	775387	711688	1076189
	CGCATGCG	75	82	866168	195320	1047822	942536	983805	1161355
	CGCTAGCG	75	82	2.26517e+06	226548	2571927	2071099	2787446	3668827
	CGGGCCCG	100	55	944692	97905.3	2357599	783102	456646	1028206
	CGGATCCG	75	91	1.86144e+06	110700	601940	3279240	2432680	2882649
	CGGTACCG	75	91	3.79066e+06	233331	657935	7154706	4181169	6726182
	CGGCGCCG	100	55	670740	28144.7	398467	1070772	543892	1312426
	GGAATTCC	50	100	63689.4	85546.2	118373	23553	65716	25259
	GGATATCC	50	91	128994	100170	129184	150625	107038	157953
	GGACGTCC	75	100	572530	129027	734836	647751	543892	807142
	GGAGCTCC	75	100	112091	47519.9	238744	97103	69110	107979
	GGTTAACC	50	100	208240	132991	145083	251443	238074	273607
	GGTATACC	50	91	185691	57514.8	189874	247880	243268	189916
	GGTGCACC	75	100	198392	68966.9	204269	295316	129900	293506
	GGTCGACC	75	100	1.4717e+06	66438.7	538880	1919555	2229957	2603683
	GGCATGCC	75	91	135936	80508.9	175178	148075	113677	162240
	GGCTAGCC	75	91	241066	148161	401293	268607	83833	303437
	GGGGCCCC	100	45	298995	211773	959023	112271	88961	122946
	GGGATCCC	75	82	191898	115971	428654	150481	108867	155519
	GGGTACCC	75	82	202296	106031	198535	252654	205526	248734
	GGGCGCCC	100	55	675457	17874.5	2357599	339232	221519	441061
	GAAATTTC	25	82	35652.8	52479.9	24676	32394	34176	34538
	GAATATTC	25	91	36394.6	60647.9	41882	16121	46538	16784
	GAACGTTC	50	100	378284	284426	191805	487317	423410	504464
	GAAGCTTC	50	100	53550.5	37886.5	52343	58104	54925	64494
	GATTAATC	25	91	90348	73176.2	47231	101420	112340	117573
	GATATATC	25	73	65913.9	66044.6	48862	74387	58249	82027
	GATGCATC	50	91	101275	39241	64814	138073	116956	147289
	GATCGATC	50	73	689583	44711.8	161664	989959	1153426	1098152
	GACCGGTC	75	100	1.04058e+06	147321	264404	1692511	1324727	1773938
	GACATGTC	50	100	100007	73660.3	74746	120247	108250	123134
	GACTAGTC	50	100	221085	148726	235760	227462	247773	245705
	GACGCGTC	75	91	1.85225e+06	56595.9	1047822	2810777	1911392	3434646
	GAGGCCTC	75	100	101905	60412.9	230010	89231	34237	95633
	GAGATCTC	50	82	68023.3	46032.3	136343	35308	81336	41097
	GAGTACTC	50	100	177446	84342.6	167900	210152	208732	216102
	GAGCGCTC	75	91	580124	188699	1109458	544649	481286	576530
	GTAATTAC	25	91	84321.3	96810.7	59435	91090	85330	88941
	GTATATAC	25	73	56719.4	76629.9	60258	55817	33668	57224
	GTACGTAC	50	73	620148	72902.3	202080	1042407	810893	972460
	GTAGCTAC	50	91	170587	145397	164963	187832	147516	207225
	GTTATAAC	25	91	97286.7	128179	46417	90462	117161	104215
	GTTGCAAC	50	100	119287	48285.4	63719	151787	168087	164555
	GTTCGAAC	50	100	540162	189617	47191	725362	810893	927749
	GTCCGGAC	75	100	1.21576e+06	188243	975558	1873852	1286514	1754656
	GTCATGAC	50	100	106145	66269.2	103821	112753	134200	113682
	GTCTAGAC	50	100	184320	142734	213518	186497	187129	191720
	GTCGCGAC	75	91	3.13201e+06	173569	1067592	5427708	4955460	4035709
	GTGGCCAC	75	100	78347.7	57135.3	215142	26710	64450	28301
	GTGATCAC	50	100	70522.2	60226.1	139023	33152	84096	36114
	GTGTACAC	50	82	102948	113770	141456	88083	80022	91409
	GTGCGCAC	75	91	490054	111492	820035	572376	250557	695812
	GCAATTGC	50	91	99383.8	43247.8	70816	134763	86825	161267
	GCATATGC	50	82	89307.6	43610.9	70728	118706	87278	126215
	GCACGTGC	75	91	244582	108390	347131	301539	93893	371955
	GCAGCTGC	75	82	60146.1	33219.4	103441	59668	39099	65303
	GCTTAAGC	50	91	122852	104049	82362	153415	108867	165568
	GCTATAGC	50	82	128680	58464.1	107776	141677	171096	164387
	GCTGCAGC	75	82	60977	27942.8	131282	49592	39585	56483
	GCTCGAGC	75	91	546073	59039.9	538880	718738	506808	906901
	GCCATGGC	75	91	78195.5	27201.6	77404	115061	56170	115141
	GCCTAGGC	75	91	223267	84893.9	355864	296988	52470	326118
	GCCGCGGC	100	55	523539	31731.5	1131648	485813	290233	678270
	GCGTACGC	75	82	3.94614e+06	182940	2694399	6558480	4316046	5978828
Avarage		50.0992	86.6587	541329	97874.4	313718	764887	636348	893819
Max				6.07326e+06	437824	2978020	10493569	9556959	14675306
Min				5210.34	6602.22	3223	3836	3849	4215
